# Supplementary material for: Sociodemographic characteristics of 96 Indian surrogates: Are they disadvantaged compared with the general population?
Source: PLoS One. 2019 Mar 25;14(3):e0214097. doi: 10.1371/journal.pone.0214097 (PMC6433248; doi:10.1371/journal.pone.0214097)
Supplement: S1 Appendix — (XLSX) [file pone.0214097.s001.xlsx]

## Sheet: Surrogates Database
Id.	Reference number in the paper	Field_Period	Age	City	State	Region	Family situation	Number_Children	Age_at_first_child	Education	Family_Income_INR_Month	Family_Income_$_Day	Income_above_extreme_poverty_line	Income_above_poverty_line	Employed	Religion
1	26	2013-2014	30	Mumbai	Maharashtra	Western	1. Married living with husband	2	21	2. Secondary	na	na	na	na	0. no (Housewife)	1. Hindu
2	26	2013-2014	30	Mumbai	Maharashtra	Western	2. Separated	1	21	na	na	na	na	na	1. yes (Homeworker)	2. Muslim
3	26	2013-2014	24	Mumbai	Maharashtra	Western	1. Married living with husband	2	16	0. Illiterate	na	na	na	na	1. yes (Homeworker)	2. Muslim
4	26	2013-2014	30	Mumbai	Maharashtra	Western	1. Married living with husband	2	17	1. Primary	na	na	na	na	1. yes (Private service)	na
5	26	2013-2014	26	Mumbai	Maharashtra	Western	1. Married living with husband	3	17	2. Secondary	na	na	na	na	1. yes (Housemaid)	1. Hindu
6	26	2013-2014	na	Mumbai	Maharashtra	Western	1. Married living with husband	na	na	na	na	na	na	na	na	na
7	26	2013-2014	21	Mumbai	Maharashtra	Western	1. Married living with husband	1	19	1. Primary	na	na	na	na	0. no (Housewife)	1. Hindu
8	26	2013-2014	29	Mumbai	Maharashtra	Western	3. Divorced	1	17	1. Primary	3000	2.45902	1. yes	1. yes	1. yes (Homeworker)	2. Muslim
9	26	2013-2014	na	Mumbai	Maharashtra	Western	1. Married living with husband	1	na	2. Secondary	na	na	na	na	1. yes (Nursing)	1. Hindu
10	26	2013-2014	27	Mumbai	Maharashtra	Western	1. Married living with husband	1	22	3. High school	na	na	na	na	1. yes (Hotel/restaurant worker)	1. Hindu
11	26	2013-2014	25	Mumbai	Maharashtra	Western	4. Widow	1	13	0. Illiterate	2000	1.63934	1. yes	0. no	1. yes (Housemaid)	3. Christian
12	26	2013-2014	28	Mumbai	Maharashtra	Western	1. Married living with husband	2	17	na	na	na	na	na	0. no (Housewife)	1. Hindu
13	26	2013-2014	24	Mumbai	Maharashtra	Western	1. Married living with husband	2	18	na	na	na	na	na	0. no (Housewife)	1. Hindu
14	26	2013-2014	32	Mumbai	Maharashtra	Western	1. Married living with husband	2	20	1. Primary	na	na	na	na	1. yes (Housemaid)	1. Hindu
15	26	2013-2014	22	Mumbai	Maharashtra	Western	1. Married living with husband	1	18	2. Secondary	na	na	na	na	0. no (Housewife)	1. Hindu
16	26	2013-2014	na	Mumbai	Maharashtra	Western	1. Married living with husband	2	na	1. Primary	na	na	na	na	1. yes (Housemaid)	3. Christian
17	26	2013-2014	29	Chennai	Tamil Nadu	Southern	4. Widow	1	19	2. Secondary	10000	8.19672	1. yes	1. yes	1. yes (Factory worker)	3. Christian
18	26	2013-2014	32	Chennai	Tamil Nadu	Southern	1. Married living with husband	1	21	2. Secondary	10000	8.19672	1. yes	1. yes	1. yes (Factory worker)	1. Hindu
19	26	2013-2014	33	Chennai	Tamil Nadu	Southern	1. Married living with husband	1	20	3. High school	na	na	na	na	1. yes (Private service)	1. Hindu
20	26	2013-2014	26	Chennai	Tamil Nadu	Southern	1. Married living with husband	2	17	2. Secondary	na	na	na	na	1. yes (Private service)	1. Hindu
21	26	2013-2014	30	Chennai	Tamil Nadu	Southern	1. Married living with husband	3	24	2. Secondary	na	na	na	na	0. no (Housewife)	1. Hindu
22	26	2013-2014	28	Chennai	Tamil Nadu	Southern	1. Married living with husband	3	20	1. Primary	8000	6.55738	1. yes	1. yes	0. no (Housewife)	1. Hindu
23	26	2013-2014	30	Chennai	Tamil Nadu	Southern	1. Married living with husband	3	15	1. Primary	na	na	na	na	1. yes (Factory worker)	1. Hindu
24	26	2013-2014	29	Chennai	Tamil Nadu	Southern	1. Married living with husband	2	19	3. High school	16000	13.1148	1. yes	1. yes	1. yes (Hotel/restaurant worker)	1. Hindu
25	26	2013-2014	28	Chennai	Tamil Nadu	Southern	3. Divorced	2	16	3. High school	5000	4.09836	1. yes	1. yes	0. no (Job-seeker)	1. Hindu
26	26	2013-2014	32	Chennai	Tamil Nadu	Southern	1. Married living with husband	2	19	2. Secondary	na	na	na	na	0. no (Housewife)	1. Hindu
27	26	2013-2014	28	Chennai	Tamil Nadu	Southern	5. Single	2	17	2. Secondary	na	na	na	na	1. yes (Private service)	2. Muslim
28	26	2013-2014	27	Chennai	Tamil Nadu	Southern	1. Married living with husband	2	16	2. Secondary	12000	9.83607	1. yes	1. yes	1. yes (Nursing)	3. Christian
29	26	2013-2014	23	Chennai	Tamil Nadu	Southern	2. Separated	2	16	2. Secondary	5000	4.09836	1. yes	1. yes	1. yes (Housemaid)	1. Hindu
30	26	2013-2014	24	Chennai	Tamil Nadu	Southern	1. Married living with husband	3	18	1. Primary	10000	8.19672	1. yes	1. yes	0. no (Housewife)	1. Hindu
31	26	2013-2014	28	Chennai	Tamil Nadu	Southern	1. Married living with husband	2	18	1. Primary	17000	13.9344	1. yes	1. yes	1. yes (Private service)	1. Hindu
32	26	2013-2014	27	New Delhi	Delhi	Northern	1. Married living with husband	1	21	1. Primary	30000	24.5902	1. yes	1. yes	0. no (Housewife)	1. Hindu
33	26	2013-2014	32	New Delhi	Delhi	Northern	1. Married living with husband	2	20	2. Secondary	20000	16.3934	1. yes	1. yes	0. no (Housewife)	2. Muslim
34	27	2006-2008	27	Anand	Gujarat	Western	1. Married living with husband	1	na	1. Primary	2500	2.04918	1. yes	1. yes	1. yes (Farmer)	1. Hindu
35	27	2006-2008	30	Anand	Gujarat	Western	1. Married living with husband	2	na	2. Secondary	10000	8.19672	1. yes	1. yes	1. yes (Bank teller)	1. Hindu
36	27	2006-2008	26	Anand	Gujarat	Western	1. Married living with husband	3	na	2. Secondary	3000	2.45902	1. yes	1. yes	0. no (Housewife)	1. Hindu
37	27	2006-2008	27	Anand	Gujarat	Western	1. Married living with husband	2	na	3. High school	4000	3.27869	1. yes	1. yes	1. yes (Works in store)	1. Hindu
38	27	2006-2008	25	Anand	Gujarat	Western	1. Married living with husband	2	na	2. Secondary	2500	2.04918	1. yes	1. yes	0. no (Housewife)	2. Muslim
39	27	2006-2008	25	Anand	Gujarat	Western	3. Divorced	2	na	3. High school	1500	1.22951	0. no	0. no	1. yes (insurance agent)	1. Hindu
40	27	2006-2008	36	Anand	Gujarat	Western	1. Married living with husband	3	na	1. Primary	8000	6.55738	1. yes	1. yes	1. yes (staff nurse)	3. Christian
41	27	2006-2008	30	Anand	Gujarat	Western	1. Married living with husband	3	na	3. High school	2000	1.63934	1. yes	0. no	0. no (Housewife)	3. Christian
42	27	2006-2008	20	Anand	Gujarat	Western	1. Married living with husband	3	na	0. Illiterate	1000	0.819672	0. no	0. no	0. no (Housewife)	1. Hindu
43	27	2006-2008	25	Anand	Gujarat	Western	1. Married living with husband	2	na	1. Primary	1000	0.819672	0. no	0. no	0. no (Housewife)	3. Christian
44	27	2006-2008	36	Anand	Gujarat	Western	1. Married living with husband	1	na	1. Primary	4500	3.68852	1. yes	1. yes	1. yes (nurse)	1. Hindu
45	27	2006-2008	28	Anand	Gujarat	Western	1. Married living with husband	2	na	0. Illiterate	1500	1.22951	0. no	0. no	0. no (Housewife)	1. Hindu
46	27	2006-2008	35	Anand	Gujarat	Western	1. Married living with husband	3	na	2. Secondary	2500	2.04918	1. yes	1. yes	1. yes (works in a school)	1. Hindu
47	27	2006-2008	23	Anand	Gujarat	Western	1. Married living with husband	2	na	2. Secondary	2000	1.63934	1. yes	0. no	0. no (Housewife)	1. Hindu
48	27	2006-2008	27	Anand	Gujarat	Western	1. Married living with husband	2	na	2. Secondary	1500	1.22951	0. no	0. no	0. no (Housewife)	1. Hindu
49	27	2006-2008	27	Anand	Gujarat	Western	1. Married living with husband	2	na	1. Primary	6000	4.91803	1. yes	1. yes	0. no (Housewife)	1. Hindu
50	27	2006-2008	45	Anand	Gujarat	Western	2. Separated	2	na	1. Primary	2000	1.63934	1. yes	0. no	1. yes (cleans the clinic)	1. Hindu
51	27	2006-2008	35	Anand	Gujarat	Western	1. Married living with husband	2	na	3. High school	8000	6.55738	1. yes	1. yes	1. yes (floor supervisor)	1. Hindu
52	27	2006-2008	26	Anand	Gujarat	Western	1. Married living with husband	3	na	3. High school	2500	2.04918	1. yes	1. yes	1. yes (tailor and Housewife)	1. Hindu
53	27	2006-2008	42	Anand	Gujarat	Western	1. Married living with husband	2	na	0. Illiterate	1500	1.22951	0. no	0. no	1. yes (Maid)	3. Christian
54	27	2006-2008	38	Anand	Gujarat	Western	1. Married living with husband	2	na	2. Secondary	750	0.614754	0. no	0. no	1. yes (waitress)	1. Hindu
55	27	2006-2008	29	Anand	Gujarat	Western	1. Married living with husband	2	na	1. Primary	3000	2.45902	1. yes	1. yes	0. no (housewife)	1. Hindu
56	27	2006-2008	35	Anand	Gujarat	Western	1. Married living with husband	3	na	2. Secondary	2000	1.63934	1. yes	0. no	1. yes (nanny)	1. Hindu
57	27	2006-2008	36	Anand	Gujarat	Western	1. Married living with husband	1	na	2. Secondary	5000	4.09836	1. yes	1. yes	1. yes (nurse)	3. Christian
58	27	2006-2008	38	Anand	Gujarat	Western	4. Widow	2	na	0. Illiterate	1200	0.983607	0. no	0. no	1. yes (maid at clinic)	3. Christian
59	27	2006-2008	30	Anand	Gujarat	Western	1. Married living with husband	1	na	3. High school	2000	1.63934	1. yes	0. no	1. yes (teacher)	1. Hindu
60	27	2006-2008	26	Anand	Gujarat	Western	1. Married living with husband	3	na	2. Secondary	3000	2.45902	1. yes	1. yes	0. no (housewife)	3. Christian
61	27	2006-2008	26	Anand	Gujarat	Western	1. Married living with husband	2	na	3. High school	4500	3.68852	1. yes	1. yes	1. yes (Works in store)	1. Hindu
62	27	2006-2008	29	Anand	Gujarat	Western	1. Married living with husband	2	na	3. High school	2500	2.04918	1. yes	1. yes	1. yes (tailor)	1. Hindu
63	27	2006-2008	24	Anand	Gujarat	Western	1. Married living with husband	2	na	3. High school	3500	2.86885	1. yes	1. yes	0. no (housewife)	1. Hindu
64	27	2006-2008	24	Anand	Gujarat	Western	1. Married living with husband	1	na	3. High school	3500	2.86885	1. yes	1. yes	1. yes (cook)	1. Hindu
65	27	2006-2008	33	Anand	Gujarat	Western	1. Married living with husband	3	na	2. Secondary	5000	4.09836	1. yes	1. yes	1. yes (works in parlour)	1. Hindu
66	27	2006-2008	30	Anand	Gujarat	Western	1. Married living with husband	1	na	2. Secondary	2000	1.63934	1. yes	0. no	0. no (housewife)	2. Muslim
67	27	2006-2008	27	Anand	Gujarat	Western	1. Married living with husband	3	na	2. Secondary	3000	2.45902	1. yes	1. yes	0. no (housewife)	1. Hindu
68	27	2006-2008	36	Anand	Gujarat	Western	1. Married living with husband	2	na	3. High school	3000	2.45902	1. yes	1. yes	1. yes (nurse)	3. Christian
69	27	2006-2008	38	Anand	Gujarat	Western	1. Married living with husband	3	na	2. Secondary	2000	1.63934	1. yes	0. no	0. no (housewife)	3. Christian
70	27	2006-2008	35	Anand	Gujarat	Western	1. Married living with husband	2	na	0. Illiterate	8000	6.55738	1. yes	1. yes	0. no (housewife)	1. Hindu
71	27	2006-2008	25	Anand	Gujarat	Western	1. Married living with husband	2	na	2. Secondary	750	0.614754	0. no	0. no	1. yes (sorts plastic)	2. Muslim
72	27	2006-2008	29	Anand	Gujarat	Western	1. Married living with husband	1	na	3. High school	3500	2.86885	1. yes	1. yes	1. yes (Bank teller)	1. Hindu
73	27	2006-2008	33	Anand	Gujarat	Western	1. Married living with husband	2	na	0. Illiterate	1500	1.22951	0. no	0. no	0. no (housewife)	1. Hindu
74	27	2006-2008	30	Anand	Gujarat	Western	1. Married living with husband	2	na	2. Secondary	2000	1.63934	1. yes	0. no	0. no (housewife)	1. Hindu
75	27	2006-2008	30	Anand	Gujarat	Western	1. Married living with husband	3	na	2. Secondary	3500	2.86885	1. yes	1. yes	1. yes (mill worker)	1. Hindu
76	21	2011-2012	34	Jalandhar	Punjab	Northern	1. Married living with husband	3	na	2. Secondary	4000	3.27869	1. yes	1. yes	1. yes (garment)	4. Sikh
77	21	2011-2012	28	Jalandhar	Punjab	Northern	1. Married living with husband	2	na	1. Primary	6000	4.91803	1. yes	1. yes	0. no (housewife)	1. Hindu
78	21	2011-2012	30	Jalandhar	Punjab	Northern	1. Married living with husband	2	na	na	4500	3.68852	1. yes	1. yes	1. yes (garment)	1. Hindu
79	21	2011-2012	28	Jalandhar	Punjab	Northern	2. Separated	4	na	1. Primary	3000	2.45902	1. yes	1. yes	1. yes (cook)	3. Christian
80	21	2011-2012	28	Jalandhar	Punjab	Northern	1. Married living with husband	3	na	0. Illiterate	7500	6.14754	1. yes	1. yes	1. yes (serves tea)	1. Hindu
81	21	2011-2012	30	Jalandhar	Punjab	Northern	1. Married living with husband	1	na	3. High school	150000	122.951	1. yes	1. yes	0. no (housewife)	1. Hindu
82	21	2011-2012	30	Chandigarh	Punjab	Northern	1. Married living with husband	2	na	2. Secondary	10500	8.60656	1. yes	1. yes	1. yes (placement agency)	1. Hindu
83	21	2011-2012	30	Delhi	Delhi	Northern	1. Married living with husband	2	na	2. Secondary	9000	7.37705	1. yes	1. yes	1. yes (garment)	1. Hindu
84	21	2011-2012	30	Delhi	Delhi	Northern	1. Married living with husband	2	na	0. Illiterate	10000	8.19672	1. yes	1. yes	1. yes (peer educator at an NGO)	1. Hindu
85	21	2011-2012	21	Delhi	Delhi	Northern	2. Separated	1	na	1. Primary	na	na	na	na	1. yes (garment)	2. Muslim
86	21	2011-2012	34	Delhi	Delhi	Northern	1. Married living with husband	5	na	0. Illiterate	4500	3.68852	1. yes	1. yes	0. no (housewife)	2. Muslim
87	21	2011-2012	32	Delhi	Delhi	Northern	1. Married living with husband	1	na	3. High school	12000	9.83607	1. yes	1. yes	0. no (housewife)	1. Hindu
88	19	2012	27	Kolkata	West Bengal	Eastern	1. Married living with husband	2	19	0. Illiterate	na	na	na	na	0. no (beggar)	na
89	19	2012	28	Kolkata	West Bengal	Eastern	1. Married living with husband	2	17	0. Illiterate	na	na	na	na	0. no (housewife)	na
90	19	2012	25	Kolkata	West Bengal	Eastern	2. Separated	1	19	1. Primary	na	na	na	na	0. no (housewife)	na
91	19	2012	35	Kolkata	West Bengal	Eastern	2. Separated	1	18	1. Primary	na	na	na	na	1. yes (house maid)	na
92	19	2012	28	Kolkata	West Bengal	Eastern	1. Married living with husband	2	16	1. Primary	na	na	na	na	1. yes (agent in infertility clinic)	na
93	19	2012	25	Kolkata	West Bengal	Eastern	1. Married living with husband	3	16	0. Illiterate	na	na	na	na	0. no (housewife)	na
94	19	2012	22	Kolkata	West Bengal	Eastern	1. Married living with husband	2	14	0. Illiterate	na	na	na	na	0. no (housewife)	na
95	19	2012	25	Kolkata	West Bengal	Eastern	1. Married living with husband	2	19	1. Primary	na	na	na	na	1. yes (cook in a SHG)	na
96	19	2012	26	Kolkata	West Bengal	Eastern	2. Separated	2	18	0. Illiterate	na	na	na	na	0. no (housewife)	na
